# Supplementary material for: Acute attenuation of fatigue after sodium bicarbonate supplementation does not manifest into greater training adaptations after 10-weeks of resistance training exercise
Source: PLoS One. 2018 May 2;13(5):e0196677. doi: 10.1371/journal.pone.0196677 (PMC5931633; doi:10.1371/journal.pone.0196677)
Supplement: S1 Dataset — (ZIP) [file pone.0196677.s001.zip]

Archive with 3 entries (2 files):
- Supplemental Raw Data.xlsx
- __MACOSX/
- __MACOSX/._Supplemental Raw Data.xlsx
