# Supplementary material for: Acute attenuation of fatigue after sodium bicarbonate supplementation does not manifest into greater training adaptations after 10-weeks of resistance training exercise
Source: PLoS One. 2018 May 2;13(5):e0196677. doi: 10.1371/journal.pone.0196677 (PMC5931633; doi:10.1371/journal.pone.0196677)
Supplement: S1 Dataset — (ZIP) [file pone.0196677.s001.zip › Supplemental Raw Data.xlsx]

## Sheet: Study 1
Placebo
	Max Torque				Tsup 10hz				SIT 10hz				M wave (VL)				M Wave (VM)				VL Max				VM Max				VL Max (%)				VM Max (%)				RTD 0-25				RTD 0-50				RTD 0-75				RTD 0-100
Subject	Pre 1	Pre 2	IP		Pre 1	Pre 2	IP		Pre 1	Pre 2	IP		Pre 1	Pre 2	IP		Pre 1	Pre 2	IP		Pre 1	Pre 2	IP		Pre 1	Pre 2	IP		Pre 1	Pre 2	IP		Pre 1	Pre 2	IP		Pre 1	Pre 2	IP		Pre 1	Pre 2	IP		Pre 1	Pre 2	IP		Pre 1
1	247	265	220		225	248	212		7.32	5.5	1.96		7.8	7.8	7.8		12.4	12.4	12.4		0.41	0.61	0.59		0.7	0.67	0.59		5.25641	7.82051	7.5641		5.64516	5.40323	4.75806		1985.54	1704.36	426.139		2403.38	2245.07	682.886		2180.53	2082.06	799.867		1656.86
2	313	300	205		298	244	188		3.6	14.4	0.85		5.3	6.1	5.7		11.9	15.2	13.9		0.62	0.46	0.47		1.42	1.51	1.39		11.6981	7.54098	8.24561		11.9328	9.93421	10		721.584	453.267	330.891		1521.29	1186.97	676.816		2100.86	1809.83	910.166		2086.48
3	330.2	317	216		289	285	204		4.7	3.7	2.3		3.3	2.9	4.2		14	19.1	15.8		0.54	0.45	0.52		1.19	1.17	1.17		16.3636	15.5172	12.381		8.5	6.12565	7.40506		945.149	302.574	200.594		1710.65	969.95	472.935		1866.25	1455.35	707.442		1858.35
4	320	295	152		254	247	149		28.5	23.3	3.5		14.1	12.7	13.96		17.8	18	18.4		1.13	0.89	1.14		1.22	1.14	1.19		8.01418	7.00787	8.16619		6.85393	6.33333	6.46739		350.495	294.653	236.04		697.214	557.313	326.965		949.236	703.721	362.458		1023.79
5	332	329	214		325	303	213		10.7	9.8	6.6		3.6	4.44	2.6		9.7	11.2	7.7		1.14	0.25	0.34		1.19	0.83	0.89		6.66667	5.63063	13.0769		7.26804	7.41071	11.5584		343.762	217.228	114.653		845.274	443.184	129.95		1340.8	706.977	169.967		1639.75
6	149	145	125		127	125	74		13.3	15.3	12.7		5.7	6.4	6.9		12.9	13	12.7		0.28	0.19	0.27		0.43	0.43	0.49		4.91228	2.96875	3.91304		3.33333	3.30769	3.85827		88.7129	71.6832	60.198		111.144	77.5124	83.0846		164.319	126.91	100.664		181.097
7	231	211	171		189	205	171		14.4	4.9	1		8.1	8.1	7.8		16.5	16.5	19.3		0.53	0.36	0.51		1.64	0.69	1.08		6.54321	4.44444	6.53846		9.93939	4.18182	5.59585		444.95	565.347	319.208		877.811	845.572	570.846		994.684	830.233	701.329		1029.38
8	301	280	197		264	232	151		9	16	12.3		8.9	8.5	5.7		13.6	13.9	13.8		0.62	0.69	0.41		0.84	0.81	0.82		6.96629	8.11765	7.19298		6.17647	5.82734	5.94203		480.792	448.713	115.05		997.313	850.249	197.114		1183.46	974.751	352.159		1286.48
BICARB
	Max Torque				Tsup 10hz				SIT 10hz				M wave (VL)				M wave (VM)				VL Max				VM Max				VL Max (%)				VM Max (%)				RTD 0-25				RTD 0-50				RTD 0-75				RTD 0-100
Subject	Pre 1	Pre 2	IP		Pre 1	Pre 2	IP		Pre 1	Pre 2	IP		Pre 1	Pre 2	IP		Pre 1	Pre 2	IP		Pre 1	Pre 2	IP		Pre 1	Pre 2	IP		Pre 1	Pre 2	IP		Pre 1	Pre 2	IP		Pre 1	Pre 2	IP		Pre 1	Pre 2	IP		Pre 1	Pre 2	IP		Pre 1
1	230	212	189		197	198	185		14.4	13.2	4.6		6.8	6.7	6.4		22.3	21.9	18.2		0.44	0.36	0.45		1.2	0.98	1.09		6.47059	5.37313	7.03125		5.38117	4.47489	5.98901		1071.68	441.782	257.426		1469.45	891.841	384.179		1680.73	1168.24	518.073		1574.76
2	246	246	162		232	200	158		7	9.7	2.3		7.1	7.1	9.4		10.7	10.7	11.5		0.57	0.57	0.69		0.96	0.86	0.84		8.02817	8.02817	7.34043		8.97196	8.03738	7.30435		559.604	446.733	264.554		1224.48	1125.27	621.393		1517.81	1516.35	840.532		1432.27
3	263	258	209		231	216	176		9.3	7.6	0		7.2	9	8		14.2	17	18.2		0.85	0.57	0.74		1.34	0.93	1.36		11.8056	6.33333	9.25		9.43662	5.47059	7.47253		1543.76	1261.78	702.376		1821.49	1690.05	1097.41		1798.07	1648.57	1178.01		1847.18
4	269	259	131		226.8	245	129		16.4	11.1	2.3		10.7	12.6	12.4		8.8	9.5	8.2		0.85	0.7	1.12		0.57	0.58	0.75		7.94393	5.55556	9.03226		6.47727	6.10526	9.14634		243.168	328.515	100.396		428.06	558.109	120.299		688.505	723.92	147.243		774.214
5	410	341	254		408	330	247		6.3	20.7	4.96		5	5.1	3.7		13.1	12.1	8.6		0.38	0.35	0.57		1.02	0.78	0.89		7.6	6.86275	15.4054		7.78626	6.44628	10.3488		874.059	482.178	871.683		1294.43	877.214	1008.16		1526.58	1138.8	943.987		1596.81
6	199	180.5	123		196	146	101		6.1	16.7	1.8		6.5	6.2	6		14.6	15.4	14.7		0.29	0.19	0.38		0.81	0.59	0.75		4.46154	3.06452	6.33333		5.54795	3.83117	5.10204		147.327	81.1881	450.693		263.284	121.891	506.866		355.349	193.156	460.598		401.895
7		193	131		181	158	117		2.3	4.5	1		5.3	5.3	5.3		12.5	12.5	12.5		0.35	0.42	0.22		0.99	0.92	0.78		6.60377	7.92453	4.15094		7.92	7.36	6.24		528.317	227.327	216.04		852.637	451.542	396.02		945.714	614.352	535.615		981.746
8	316	318	208		266	295	204		19.4	12.6	2.3		12.6	12.2	13.5		17.4	16.8	15.3		0.94	1	1.05		1.24	1.1	1.02		7.46032	8.19672	7.77778		7.12644	6.54762	6.66667		112.079	114.851	30.8911		207.164	204.478	51.5423		329.502	337.874	62.0598		434.115
[truncated: 74 more columns]

## Sheet: Study 2
Placebo
	Max Torque													RTD 0-25													Norm RTD 0-25													RTD 0-50
Subject	Pre 1	Pre 2	Pre 3	Pre 4	Mid 1	Mid 2	Mid 3	Mid 4	Post 1	Post 2	Post 3	Post 4		Pre 1	Pre 2	Pre 3	Pre 4	Mid 1	Mid 2	Mid 3	Mid 4	Post 1	Post 2	Post 3	Post 4		Pre 1	Pre 2	Pre 3	Pre 4	Mid 1	Mid 2	Mid 3	Mid 4	Post 1	Post 2	Post 3	Post 4		Pre 1	Pre 2	Pre 3	Pre 4	Mid 1	Mid 2	Mid 3	Mid 4	Post 1	Post 2
1	321	323	318	323	334	279	276	292	291	229	294	309		1309.77	1047.49	1121.78	1047.49	973.27	980.13	563.93	763.73	589.24	819.31	758.15	667.52		4.08028	3.24301	3.52762	3.24301	2.91	3.51	2.04	2.62	2.02	3.58	2.58	2.16		1804.01	1705.61	1768.21	1705.61	1496.9	1757.06	1748.03	1195.56	1242.7	1615.47
2	302	287	290	305	353	344	352	340	308	335	336	326		1170.03	1297	1289.14	1002.31	1330.56	775.84	1172.11	1133.89	1161.39	885.84	958.42	854.82		3.87428	4.51915	4.44532	3.28626	3.77	2.26	3.33	3.33	3.77	2.64	2.85	2.62		1899.47	2036.15	2037.23	1781.16	1690.31	2051.28	1533.68	1873.15	1797.06	1603.78
3	249	222	242	240	292	294	305	274	268	257	221	232		1535.28	1595.64	1505.48	1821.78	779.7	501.75	343.5	456.04	538.18	467.03	467.03	555.25		6.16579	7.18758	6.22099	7.59076	2.67	1.71	1.13	1.66	2.01	1.82	2.11	2.39		2068.67	2093.73	2004.44	2291.34	1024.45	1407.86	1079.64	648.82	1099.98	798.61
4	313	296	279	281	333	309	282	303	322	301	301	286		176.667	135.017	270.429	259.175	741.35	344.88	407.99	572.57	858.94	558.65	720	671.42		0.56443	0.456137	0.96928	0.922331	2.23	1.12	1.45	1.89	2.67	1.86	2.39	2.35		347.081	254.362	583.002	445.108	895.34	1238.09	678.57	703.17	1336.24	1069.02
5	347	395	396	403	405	416	381	379	382	387	376			219.076	162.046	255.083	204.785	266.11	139.14	88.28	167.19	211.06	271.02	428.32			0.631343	0.410244	0.644148	0.508153	0.6	0.33	0.23	0.44	0.55	0.7	1.14			524.511	450.68	542.454	448.375	372.59	638.44	293.45	119.09	462.67	634.05
6	203	205	205	208	188	198	193	206	225	211	205	223		351.023	702.673	556.766	400.132	762.05	677.29	498.55	592.28	466.6	612.67	572.61	688.71		1.72918	3.42767	2.71593	1.92371	4.05	3.42	2.58	2.88	2.07	2.9	2.79	3.09		733.698	1042.54	870.415	723.3	902.79	970.83	976.9	814.1	867.05	905.12
7	138.3	132.7	152	155	144	134			157	134	123	142		85.6766	84.3234	82.2442	78.0858	114.16	69.57			80.26	75.61	108.98	69.97		0.619498	0.635444	0.54108	0.503779	0.79	0.52			0.51	0.56	0.89	0.49		151.41	103.367	95.5058	128.391	84.5	112.74	68.39		96.75	81.28
8	299	239	259	247	288	259	269	262	352	288	311			727.723	167.195	520.231	404.785	425.31	147.52	256.37	264.22						2.43386	0.699559	2.00861	1.63881	1.48	0.57	0.95	1.01	0.68	0.31	1			1142.19	320.829	937.927	693.549	502.82	829.93	240.3	473.85	436.09	124.51
BICARB
	Max Torque													RTD 0-25													Norm RTD 0-25													RTD 0-50
Subject	Pre 1	Pre 2	Pre 3	Pre 4	Mid 1	Mid 2	Mid 3	Mid 4	Post 1	Post 2	Post 3	Post 4		Pre 1	Pre 2	Pre 3	Pre 4	Mid 1	Mid 2	Mid 3	Mid 4	Post 1	Post 2	Post 3	Post 4		Pre 1	Pre 2	Pre 3	Pre 4	Mid 1	Mid 2	Mid 3	Mid 4	Post 1	Post 2	Post 3	Post 4		Pre 1	Pre 2	Pre 3	Pre 4	Mid 1	Mid 2	Mid 3	Mid 4	Post 1	Post 2
1	282	282		279	310.6	282	275	308	321	300	321	300			1017.72		1309.77	910.4	701.55	846.93	678.42	678.42	1125.78	950.56	1291.09		0	3.60895		4.69451	2.93	2.49	3.08	2.2	2.11	3.75	2.96	4.3			1698.11		1804.01	1559.25	1429.59	1548.16	1367.51	1541.13	1367.51
2	287	276	272	260	317	300	304	307	326	323	317	302		1172.34	912.97	640.693	945.512	820.92	963.66	1006.24	686.93	1231.98	879.14	1111.88	1111.88		4.08482	3.30786	2.35549	3.63658	2.59	3.21	3.31	2.24	3.78	2.72	3.51	3.68		1759.04	1596.02	1267.86	1635.36	1514.64	1673.18	1724.98	1424.78	1874.64	1999.45
3	255	225	222	212	232	242	229	242	231	241	230	238		708.416	1221.52	1180	823.498	370.2	355.78	409.04	357.36	625.08	506.63	509.9	462.87		2.7781	5.42897	5.31532	3.88443	1.6	1.47	1.79	1.48	2.71	2.1	2.22	1.94		1233.08	1745.34	1617.86	1243.95	750.45	729.42	862.11	749.12	961.49	1106.04
4	259	250	255.6	251.2	240.3	238	247	233	275	272	266	252.3		275.578	237.525	140.264	180.825	332.48	208.94	382.08	281.45	616.77	434.75	258.58	460.5		1.06401	0.950099	0.548764	0.719845	1.23	0.88	1.55	1.21	2.24	1.6	0.97	1.83		431.012	366.169	152.172	346.733	680.9	412.26	564.68	456.75	961.54	1114.39
5	409	372	377	386	382	389	368	385	426	360	366			326.073	587.261	997.657	1159.87	262.97	245.02	245.02	245.02	245.02	245.02	245.02			0.797244	1.57866	2.6463	3.00484	0.69	0.63	0.67	0.64	0.58	0.68	0.67			676.633	942.653	1493.35	1489.24	546.52	540.63	540.63	540.63	374.11	540.63
6	188	180	185	199	149	147	144	151	184	152	180	165		396.568	586.865	545.545	423.861	285.84	291.49	312.48	293.86	466.57	180.33	523.27	431.58		2.1094	3.26036	2.94889	2.12996	1.92	1.98	2.17	1.95	2.54	1.19	2.91	2.62		649.917	723.25	792.537	688.806	508.26	497.46	490	515.92	908.11	786.98
7	140	147	159	129	170.2	146	137	139	170	173	170	152		66.4026	108.845	58.6139	93.5974	119.34	86.17	80.33	59.37	99.24	117.43	55.28	68.91		0.474305	0.740441	0.368641	0.725561	0.7	0.59	0.59	0.43	0.58	0.68	0.33	0.45		103.118	184.096	88.1592	151.907	144.15	136.73	108.13	57.25		115.39
8	245	263	269	308	331	320	330	326	338					219.274	170.462	119.406	201.023	428.32	155.21	76.9	301.85	373.86					0.894996	0.648145	0.443888	0.652672	1.29	0.49	0.23	0.93	1.11					454.262	383.566	224.726	430.763	776.52	276.9	111.43	661.33	467.2	670.85
[truncated: 245 more columns]
